# Supplementary material for: Autophagy-Related MicroRNA: Tumor miR-125b and Thyroid Cancers
Source: Genes (Basel). 2023 Mar 9;14(3):685. doi: 10.3390/genes14030685 (PMC10048312; doi:10.3390/genes14030685)
Supplement: Supplementary file 1 [file genes-14-00685-s001.zip]

Archive with 1 entries (1 files):
- genes-2235398-supplementary.pdf
